# Supplementary material for: Identifying Schistosoma japonicum Excretory/Secretory Proteins and Their Interactions with Host Immune System
Source: PLoS One. 2011 Aug 24;6(8):e23786. doi: 10.1371/journal.pone.0023786 (PMC3161075; doi:10.1371/journal.pone.0023786)
Supplement: Table S1 — Detail comparison of primary features between SjSPs and SjBgPs. (XLS) [file pone.0023786.s001.xls]

## Sheet: Sheet1
Table S1
Detail comparison of primary features between SjSPs and SjBgPs
Features	t test ( SjSPs greater SjBgPs )	t test ( SjSPs less SjBgPs )
A	8.54647e-16	1
C	1	4.57944e-08
D	8.12964e-05	0.999919
E	8.54678e-07	0.999999
F	0.999719	0.000281326
G	1.06509e-09	1
H	0.99999	1.027e-05
I	0.994671	0.00532889
K	0.00805145	0.991949
L	0.999995	5.42109e-06
M	0.588119	0.411881
N	1	5.19263e-11
P	0.938582	0.0614177
Q	0.907206	0.0927945
R	0.0425546	0.957445
S	1	5.1645e-13
T	0.974733	0.025267
V	2.1006e-07	1
W	0.838478	0.161522
Y	0.999962	3.79893e-05
Tiny	0.0511942	0.948806
Small	0.0197653	0.980235
Aliphatic	1	2.98768e-47
Aromatic	1	9.15568e-09
Non.polar	0.0286558	0.971344
Polar	0.971385	0.0286146
Charged	7.2973e-07	0.999999
Basic	0.0726551	0.927345
Acidic	5.95278e-08	1
Average Residue Weight	1	6.36109e-08
Isoelectric Point	0.975032	0.0249678
A280 Extinction Coefficient 1mg/ml	0.982629	0.017371
Improbability of expression in inclusion bodies	0.0983039	0.901696
Instability Index	1	1.15978e-08
Amino acid number	1.24587e-18	1
Percent of negative amino acids	5.95433e-08	1
Percent of positive amino acids	0.00162038	0.99838
Molecular weight	3.33468e-18	1
Half life	0.364329	0.635671
Gravy	0.877437	0.122563
