# Supplementary material for: Identifying Schistosoma japonicum Excretory/Secretory Proteins and Their Interactions with Host Immune System
Source: PLoS One. 2011 Aug 24;6(8):e23786. doi: 10.1371/journal.pone.0023786 (PMC3161075; doi:10.1371/journal.pone.0023786)
Supplement: Table S2 — Detail comparison of post-transcriptional modifications between SjSPs and SjBgPs. (XLS) [file pone.0023786.s002.xls]

## Sheet: Sheet1
Table S2
Detail comparison of post-transcriptional modifications between SjSPs and SjBgPs
Features	t test ( SjSPs greater SjBgPs )	t test ( SjSPs less SjBgPs )	the percentage of SjSPs that have the feature	the percentage of SjBgPs that have the feature	the p-value of the enrichment of the proteins that have the feautre in SjSPs by hypergeometric test
N-linked glycosylation sites	0.989171	0.0108291	0.682635	0.654532	0.184297
Ser phosphorylation sites	1.56131e-05	0.999984	0.994012	0.964311	0.00155285
Thr phosphorylation sites	8.94734e-14	1	0.964072	0.834404	6.33549e-09
Tyr phosphorylation sites	4.89665e-08	1	0.886228	0.802998	0.000817941
C-mannosylation sites	0.879007	0.120993	0.0179641	0.0271235	0.317655
O-GalNAc (mucin type) glycosylation sites	0.733998	0.266002	0.467066	0.418273	0.0745797
