# Supplementary material for: Identifying Schistosoma japonicum Excretory/Secretory Proteins and Their Interactions with Host Immune System
Source: PLoS One. 2011 Aug 24;6(8):e23786. doi: 10.1371/journal.pone.0023786 (PMC3161075; doi:10.1371/journal.pone.0023786)
Supplement: Table S3 — Detail comparison of secondary features between SjSPs and SjBgPs. (XLS) [file pone.0023786.s003.xls]

## Sheet: Sheet1
Table S3
Detail comparison of secondary features between SjSPs and SjBgPs
Features	t test ( SjSPs greater SjBgPs )	t test ( SjSPs less SjBgPs )	the percentage of SjSPs that have the feature	the percentage of SjBgPs that have the feature	the p-value of the enrichment of the proteins that have the feautre in SjSPs by hypergeometric test
transmembrane regions	0.992655	0.00734481	0.0598802	0.184868	8.22357e-07
helix	5.8384e-11	1
sheets	0.892176	0.107824
turns	0.999999	1.19216e-06
coils	0.00164239	0.998358
