# Supplementary material for: Identifying Schistosoma japonicum Excretory/Secretory Proteins and Their Interactions with Host Immune System
Source: PLoS One. 2011 Aug 24;6(8):e23786. doi: 10.1371/journal.pone.0023786 (PMC3161075; doi:10.1371/journal.pone.0023786)
Supplement: Table S5 — Detail comparison of signal peptides between SjSPs and SjBgPs. (XLS) [file pone.0023786.s005.xls]

## Sheet: Sheet1
Table S5
Detail comparison of signal peptides between SjSPs and SjBgPs
Features	t test ( SjSPs greater SjBgPs )	t test ( SjSPs less SjBgPs )	the percentage of SjSPs that have the feature	the percentage of SjBgPs that have the feature	the p-value of the enrichment of the proteins that have the feautre in SjSPs by hypergeometric test
Export nuclear target sites	0.999396	0.00060404	0.592814	0.656674	0.0398504
Mitochondrial target sites			0.137725	0.124197	0.241264
Secretory pathway signal peptide			0.113772	0.173448	0.0164838
Secreted via non-classical or classical secretory pathway			0.526946	0.666667	4.58214e-05
