# Supplementary material for: Identifying Schistosoma japonicum Excretory/Secretory Proteins and Their Interactions with Host Immune System
Source: PLoS One. 2011 Aug 24;6(8):e23786. doi: 10.1371/journal.pone.0023786 (PMC3161075; doi:10.1371/journal.pone.0023786)
Supplement: Table S7 — Significantly enriched GO terms in SjSPs against SjBgPs by hypergeometric test. (XLS) [file pone.0023786.s007.xls]

## Sheet: Sheet1
Table S7
Significantly enriched GO terms in SjSPs against SjBgPs by hypergeometric test.
GO ID	GO type	GO Term	P value
GO:0009206	biological_process	purine ribonucleoside triphosphate biosynthetic process	0
GO:0009850	biological_process	auxin metabolic process	0
GO:0009117	biological_process	nucleotide metabolic process	0
GO:0019725	biological_process	cellular homeostasis	0
GO:0006996	biological_process	organelle organization	0
GO:0010467	biological_process	gene expression	0
GO:0040009	biological_process	regulation of growth rate	0
GO:0010259	biological_process	multicellular organismal aging	0
GO:0050896	biological_process	response to stimulus	0
GO:0006259	biological_process	DNA metabolic process	0
GO:0002164	biological_process	larval development	0
GO:0043648	biological_process	dicarboxylic acid metabolic process	0
GO:0044267	biological_process	cellular protein metabolic process	0
GO:0006412	biological_process	translation	0
GO:0006007	biological_process	glucose catabolic process	0
GO:0019538	biological_process	protein metabolic process	0
GO:0051234	biological_process	establishment of localization	0
GO:0008152	biological_process	metabolic process	2.65e-06
GO:0006897	biological_process	endocytosis	0.000863674
GO:0044237	biological_process	cellular metabolic process	0.00166696
GO:0043066	biological_process	negative regulation of apoptosis	0.00166696
GO:0006950	biological_process	response to stress	0.0129867
GO:0009060	biological_process	aerobic respiration	0.0129867
GO:0030529	cellular_component	ribonucleoprotein complex	0
GO:0031980	cellular_component	mitochondrial lumen	0
GO:0042995	cellular_component	cell projection	0
GO:0032991	cellular_component	macromolecular complex	0
GO:0019866	cellular_component	organelle inner membrane	0
GO:0043231	cellular_component	intracellular membrane-bounded organelle	0
GO:0044424	cellular_component	intracellular part	0
GO:0015935	cellular_component	small ribosomal subunit	0
GO:0031981	cellular_component	nuclear lumen	0
GO:0043234	cellular_component	protein complex	0
GO:0031224	cellular_component	intrinsic to membrane	0
GO:0000267	cellular_component	cell fraction	0
GO:0044444	cellular_component	cytoplasmic part	9.84e-12
GO:0044464	cellular_component	cell part	5.08e-05
GO:0008092	molecular_function	cytoskeletal protein binding	0
GO:0046914	molecular_function	transition metal ion binding	0
GO:0048037	molecular_function	cofactor binding	0
GO:0032559	molecular_function	adenyl ribonucleotide binding	0
GO:0032561	molecular_function	guanyl ribonucleotide binding	0
GO:0017111	molecular_function	nucleoside-triphosphatase activity	0
GO:0003824	molecular_function	catalytic activity	0
GO:0016772	molecular_function	transferase activity, transferring phosphorus-containing groups	0
GO:0016209	molecular_function	antioxidant activity	0
GO:0008135	molecular_function	translation factor activity, nucleic acid binding	0
GO:0003676	molecular_function	nucleic acid binding	0
GO:0046872	molecular_function	metal ion binding	0
GO:0004175	molecular_function	endopeptidase activity	0
GO:0043169	molecular_function	cation binding	0
GO:0005198	molecular_function	structural molecule activity	0
GO:0005488	molecular_function	binding	7.72e-09
GO:0015631	molecular_function	tubulin binding	0.00166696
GO:0000166	molecular_function	nucleotide binding	0.0499734
