# Supplementary material for: Identifying Schistosoma japonicum Excretory/Secretory Proteins and Their Interactions with Host Immune System
Source: PLoS One. 2011 Aug 24;6(8):e23786. doi: 10.1371/journal.pone.0023786 (PMC3161075; doi:10.1371/journal.pone.0023786)
Supplement: Table S8 — Predicted ES proteins of S.japonicum by SVM. (XLS) [file pone.0023786.s008.xls]

## Sheet: Sheet1
Table S8
Predicted ES proteins of S.japonicum by SVM
NCBI GI Number	NCBI Accession	Protein Name	Known ES protein (0:no, 1:yes)	Paper (Pubmed ID) that reported the protein is secretory
1255223	AAC47393.1	triosephosphate isomerase	1	18638509
160996	AAA16243.1	glyceraldehyde-3-phosphate dehydrogenase	1	19299421
169655942	ACA62791.1	paramyosin	1	16297167
226466702	CAX69486.1	Myosin-XVIIIa	1	16617374
226467037	CAX75999.1	chaperonin containing TCP1, subunit 5 (epsilon)	1	10726997
226467097	CAX76029.1	Myophilin	1	19299421
226467267	CAX76114.1	putative tubulin, beta, 2	1	18638509
226469280	CAX70119.1	Tetraspanin,IPR000301 CD9/CD37/CD63 antigen,domain-containing protein	1	12704127
226469400	CAX70179.1	Annexin A3 (Annexin III)	1	19095013
226470190	CAX70376.1	calnexin	1	8463298
226471142	CAX70652.1	alpha subunit of casein kinase II	1	17089740
226472442	CAX77257.1	carbonyl reductase 1	1	19095013
226472502	CAX77287.1	fatty acid binding protein 7, brain	1	19299421
226472696	CAX71034.1	Tropomyosin-2	1	19299421
226474430	CAX71701.1	ATPase, H+ transporting, lysosomal, V0 subunit c	1	19299421
226474606	CAX77550.1	putative peptidylglycine alpha-hydroxylating monooxygenase	1	19095013
226474754	CAX77634.1	casein kinase 2, beta polypeptide	1	17089740
226474956	CAX71766.1	Extracellular superoxide dismutase [Cu-Zn] precursor	1	19095013
226475586	CAX77842.1	phosphoglycerate kinase 1	1	16112986
226476612	CAX72198.1	cytosolic malate dehydrogenase	1	19095013
226477420	CAX72404.1	Glutathione S-Transferase	1	19095013
226478078	CAX72732.1	Troponin T	1	16112986
226479486	CAX78606.1	Aldolase	1	18638509
226479810	CAX73201.1	RAB2, member RAS oncogene family	1	19299421
226480688	CAX73441.1	Calpain B	1	16112986
226482610	CAX73904.1	transketolase	1	19095013
226487328	CAX75529.1	ornithine aminotransferase	1	6687901
226487474	CAX74607.1	thioredoxin	1	19095013
226489082	CAX74890.1	Actin-like protein 3	1	19299421
226489440	CAX75864.1	Thioredoxin peroxidase	1	19095013
257123775	ACV41761.1	enolase	1	18638509
257215700	CAX83002.1	Myosin heavy chain	1	18638509
56753822	AAW25108.1	SJCHGC01665 protein	1	16617374
56753927	AAW25156.1	SJCHGC00176 protein	1	16617374
56754519	AAW25447.1	SJCHGC06939 protein	1	16617374
56755505	AAW25931.1	SJCHGC06488 protein	1	16617374
56755924	AAW26140.1	SJCHGC02536 protein	1	16617374
56756044	AAW26200.1	SJCHGC01390 protein	1	16617374
56757199	AAW26771.1	SJCHGC09320 protein	1	16617374
56757692	AAW26988.1	SJCHGC09294 protein	1	16617374
56758584	AAW27432.1	SJCHGC09424 protein	1	16617374
56759014	AAW27647.1	SJCHGC06651 protein	1	16617374
56759038	AAW27659.1	SJCHGC00820 protein	1	16617374
56759272	AAW27776.1	SJCHGC05842 protein	1	16617374
60693433	AAX30682.1	SJCHGC06887 protein	1	16617374
62738609	1Y6E	B Chain B, Orthorhombic Glutathione S-Transferase Of Schistosoma Japonicum	1	18638509
76156087	AAX27321.2	SJCHGC02398 protein	1	16617374
76157601	ABA40476.1	SJCHGC06122 protein	1	16617374
226477218	CAX78262.1	putative ATP synthase, H+ transporting, mitochondrial F0 complex, subunit c isoform 2a precursor	1	19299421
226487424	CAX74582.1	ubiquitin-activating enzyme E1	1	19095013
226489811	CAX75056.1	glucose-6-phosphate isomerase	1	19095013
226471436	CAX70799.1	Seryl tRNA Synthetase	0
15987806	AAL12151.1	NADH dehydrogenase subunit 3	0
226466933	CAX75947.1	NADH dehydrogenase (ubiquinone) flavoprotein 2	0
171473991	AAX30748.2	SJCHGC07410 protein	0
189502902	ACE06832.1	unknown	0
226466770	CAX69520.1	PRA1 family protein 3	0
226466878	CAX69574.1	phosphodiesterase-nucleotide pyrophosphatase	0
226466915	CAX75938.1	RuvB-like protein 2	0
226467303	CAX76132.1	hypotheticial protein	0
226467482	CAX69617.1	hypothetical protein	0
226467550	CAX69651.1	gelsolin	0
226467810	CAX69781.1	ER calcistorin	0
226467966	CAX76210.1	DnaJ (Hsp40) homolog, subfamily A, member 1	0
226468014	CAX76234.1	putative 6-phosphogluconate dehydrogenase	0
226468272	CAX69813.1	mRNA export factor	0
226468290	CAX69822.1	hypotherical protein	0
226468832	CAX76444.1	ATPase, F1 complex, epsilon subunit	0
226469036	CAX69997.1	Alpha-soluble NSF attachment protein	0
226469056	CAX70007.1	S-adenosylhomocysteine hydrolase	0
226469310	CAX70134.1	Bcl-2 homologous antagonist/killer (Apoptosis regulator BAK)	0
226469622	CAX76641.1	putative Stress-induced-phosphoprotein 1	0
226469878	CAX70220.1	solute carrier family 2	0
226469964	CAX70263.1	H2-K region expressed gene 2	0
226469992	CAX70277.1	putative mitochondrial import receptor subunit TOM40 homolog	0
226470050	CAX70306.1	Charged multivesicular body protein 1b-2 (Chromatin-modifying protein 1b-2)	0
226470366	CAX70463.1	P2X purinoceptor 4	0
226470550	CAX70555.1	putative UDP-galactose-4-epimerase	0
226470678	CAX76772.1	Ribosomal protein L37a	0
226470914	CAX76890.1	SAR1 gene homolog B	0
226470974	CAX76920.1	Ribosomal protein S25	0
226471166	CAX70664.1	Saposin B domain-containing protein	0
226471532	CAX70847.1	hypotheticial protein	0
226472098	CAX77087.1	Small ubiquitin-related modifier 2 precursor	0
226472116	CAX77096.1	ribosomal protein L35	0
226472178	CAX77127.1	putative ribosomal protein L31	0
226472634	CAX71003.1	hypotherical protein	0
226472752	CAX71062.1	putative Lysosomal Pro-X carboxypeptidase precursor	0
226472896	CAX71134.1	Phosphate carrier protein, mitochondrial precursor	0
226473348	CAX71360.1	Saposin-like,IPR008139 Saposin B,domain-containing protein	0
226473854	CAX77373.1	ribosomal protein L10a	0
226474270	CAX71621.1	large subunit ribosomal protein L7e	0
226474292	CAX71632.1	Saposin B domain-containing protein	0
226474336	CAX71654.1	putative ribosomal protein L13	0
226474918	CAX77706.1	Ribosomal protein S5a	0
226474926	CAX77710.1	putative 60S ribosomal protein L23a	0
226475006	CAX71791.1	large subunit ribosomal protein L10e	0
226475140	CAX71858.1	putative ribosomal protein L5	0
226475212	CAX71867.1	Ribosomal Protein, Small subunit	0
226475236	CAX71906.1	tyrosine 3-monooxygenase/tryptophan 5-monooxygenase activation protein, beta polypeptide	0
226475288	CAX71932.1	eukaryotic translation elongation factor 1 gamma	0
226475330	CAX71953.1	eukaryotic translation initiation factor 5A	0
226475408	CAX77753.1	Histidine-rich glycoprotein precursor	0
226475606	CAX77852.1	ribosomal protein L26	0
226475924	CAX72052.1	ribosomal protein L3	0
226476020	CAX72100.1	putative Bax inhibitor-1	0
226476096	CAX72138.1	ribosomal protein S15	0
226476168	CAX77935.1	small subunit ribosomal protein S30e	0
226476692	CAX72238.1	ribosomal protein S8	0
226477352	CAX72370.1	peptidylprolyl isomerase A	0
226477726	CAX78319.1	ATP:ADP antiporter	0
226478348	CAX78432.1	Peptidase inhibitor 16 precursor	0
226478532	CAX72761.1	Tryptophan 5-hydroxylase 2	0
226478710	CAX72850.1	proteasome (prosome, macropain) subunit, beta type 3	0
226478720	CAX72855.1	binding/ferric iron binding 90.9	0
226478962	CAX72976.1	Major facilitator superfamily	0
226479036	CAX73013.1	Methionine synthase reductase, mitochondrial precursor	0
226479116	CAX73053.1	Sodium/hydrogen exchanger 7	0
226479264	CAX73127.1	nuclear receptor subfamily 5, group A, member 2	0
226479874	CAX73233.1	src homology 2 domain-containing transforming protein C1	0
226480040	CAX73316.1	Golgi-associated plant pathogenesis-related protein 1	0
226480144	CAX78736.1	Ribosomal protein L9	0
226480376	CAX78852.1	60S ribosomal protein L8	0
226481268	CAX79099.1	FUS-interacting serine-arginine-rich protein 1	0
226481387	CAX73591.1	Reticulocalbin-1 precursor	0
226481585	CAX73690.1	1-pyrroline-5-carboxylate dehydrogenase	0
226481653	CAX73724.1	hypothetical protein	0
226481713	CAX79122.1	eukaryotic translation elongation factor 1 alpha 2	0
226481965	CAX79248.1	hypothetical protein	0
226482079	CAX79305.1	Ribosomal Protein, Large subunit	0
226482964	CAX79449.1	putative small subunit ribosomal protein S27Ae	0
226483389	CAX73995.1	NAD-dependent deacetylase sirtuin-2	0
226483587	CAX74094.1	arsenite-transporting ATPase	0
226484502	CAX74160.1	Kunitz-type protease inhibitor 2 precursor	0
226484586	CAX74202.1	Cytosolic 5'-nucleotidase III	0
226484808	CAX74313.1	Syntaxin-binding protein 1	0
226484902	CAX79728.1	Phosphatase 2A inhibitor I2PP2A	0
226485697	CAX75268.1	putative small nuclear ribonucleoprotein G	0
226486658	CAX74406.1	stringent starvation protein A	0
226486978	CAX75354.1	S-phase kinase-associated protein 1A	0
226487140	CAX75435.1	proteasome (prosome macropain) subunit beta type 4	0
226487142	CAX75436.1	spaghetti squash	0
226487164	CAX75447.1	Synaptic glycoprotein SC2	0
226487326	CAX75528.1	Cleavage and polyadenylation specificity factor 5	0
226487786	CAX75558.1	malignant T cell amplified sequence 1	0
226487798	CAX75564.1	20S proteasome subunit alpha 6	0
226488118	CAX75724.1	Ubiquitin C-terminal hydrolase	0	19095013
226488951	CAX74825.1	SDR1 protein	0
226488983	CAX74841.1	ATPase, H+ transporting, lysosomal 34kDa, V1 subunit D	0
226489104	CAX74901.1	Hippocampus abundant transcript 1 protein	0
226489118	CAX74908.1	putative Translation initiation factor eIF-2B alpha subunit	0
226489324	CAX75806.1	Lin-7 homolog B	0
226489366	CAX75827.1	proteasome (prosome, macropain) subunit, beta type, 7	0
226489528	CAX75908.1	ATPase, H+ transporting, lysosomal 13kDa, V1 subunit G1	0
226489727	CAX75014.1	Cyclin-dependent kinase subunit 30A	0
254587292	CAX83703.1	Gag-Pol polyprotein	0
254587304	CAX83709.1	Gag-Pol polyprotein	0
257205672	CAX82487.1	Serine/threonine-protein phosphatase 2A 65 kDa regulatory subunit A alpha isoform	0
257205794	CAX82548.1	hypotheticial protein	0
257206120	CAX82711.1	dyskeratosis congenita 1, dyskerin	0
257206486	CAX82871.1	Endothelin-converting enzyme	0
257211051	CAX80659.1	hypothetical protein	0
257215872	CAX83088.1	Arginine methyltransferase 4	0
257215894	CAX83099.1	flotillin 2	0
257216011	CAX83155.1	Ribosomal protein L17	0
29841049	AAP06062.1	SJCHGC02568 protein	0
29841167	AAP06180.1	similar to NM_065417 casein Kinase I in Caenorhabditis elegans	0
56752729	AAW24576.1	SJCHGC07832 protein	0
56752731	AAW24577.1	SJCHGC02035 protein	0
56752751	AAW24587.1	SJCHGC07198 protein	0
56752901	AAW24662.1	SJCHGC05068 protein	0
56753285	AAW24846.1	SJCHGC00605 protein	0
56753383	AAW24895.1	SJCHGC07056 protein	0
56753772	AAW25083.1	unknown	0
56753856	AAW25125.1	SJCHGC03676 protein	0
56754098	AAW25238.1	SJCHGC06566 protein	0
56754353	AAW25364.1	SJCHGC09300 protein	0
56754511	AAW25443.1	SJCHGC04604 protein	0
56755225	AAW25792.1	SJCHGC02631 protein	0
56755279	AAW25819.1	SJCHGC04946 protein	0
56756216	AAW26283.1	SJCHGC00869 protein	0
56756497	AAW26421.1	unknown	0
56756559	AAW26452.1	SJCHGC09394 protein	0
56756827	AAW26585.1	SJCHGC02818 protein	0
56757087	AAW26715.1	SJCHGC07038 protein	0
56757321	AAW26832.1	SJCHGC07073 protein	0
56758404	AAW27342.1	unknown	0
56758780	AAW27530.1	SJCHGC02943 protein	0
56758784	AAW27532.1	SJCHGC00969 protein	0
56758788	AAW27534.1	SJCHGC04007 protein	0
56759020	AAW27650.1	SJCHGC06336 protein	0
56759044	AAW27662.1	SJCHGC09280 protein	0
56759130	AAW27705.1	SJCHGC03671 protein	0
56759342	AAW27811.1	SJCHGC02402 protein	0
56759380	AAW27830.1	SJCHGC06062 protein	0
60599265	AAX26181.1	unknown	0
60599504	AAX26297.1	unknown	0
60692442	AAX30628.1	SJCHGC06060 protein	0
60695839	AAX30806.1	SJCHGC07797 protein	0
76153207	AAX24860.2	SJCHGC07098 protein	0
76153608	AAX25225.2	SJCHGC09487 protein	0
76154291	AAX25780.2	SJCHGC04796 protein	0
76154296	AAX25784.2	SJCHGC07755 protein	0
76154621	AAX26070.2	SJCHGC09050 protein	0
76154624	AAX26074.2	SJCHGC07148 protein	0
76154745	AAX26169.2	SJCHGC04821 protein	0
76154783	AAX26202.2	SJCHGC08041 protein	0
76154796	AAX26215.2	SJCHGC05824 protein	0
76154903	AAX26299.2	SJCHGC04399 protein	0
76154972	AAX26357.2	SJCHGC08854 protein	0
76155136	AAX26380.2	SJCHGC04152 protein	0
76155168	AAX26418.2	SJCHGC01875 protein	0
76155438	AAX26726.2	SJCHGC02618 protein	0
76155440	ABA40348.1	SJCHGC01549 protein	0
76155442	AAX26730.2	SJCHGC05765 protein	0
76155593	AAX26884.2	SJCHGC09335 protein	0
76155633	AAX26923.2	SJCHGC08586 protein	0
76155716	AAX26997.2	SJCHGC08635 protein	0
76155816	AAX27090.2	SJCHGC08416 protein	0
76155991	AAX27235.2	SJCHGC09208 protein	0
76156136	AAX27369.2	SJCHGC05939 protein	0
76156199	AAX27426.2	SJCHGC03046 protein	0
76156302	AAX27515.2	SJCHGC07767 protein	0
76156322	AAX27541.2	SJCHGC05034 protein	0
76156362	AAX27576.2	SJCHGC05183 protein	0
76156436	AAX27647.2	SJCHGC05167 protein	0
76156555	AAX27740.2	SJCHGC05001 protein	0
76156648	AAX27814.2	SJCHGC05267 protein	0
76156736	AAX27880.2	SJCHGC07330 protein	0
76156991	AAX28065.2	SJCHGC04602 protein	0
76157626	AAX28495.2	SJCHGC04289 protein	0
76157704	AAX28551.2	SJCHGC05463 protein	0
76157763	AAX28589.2	SJCHGC06755 protein	0
76158572	AAW25630.2	SJCHGC09121 protein	0
76162184	ABA40774.1	SJCHGC01971 protein	0
76162450	AAX30285.2	SJCHGC02750 protein	0
76162468	AAX30315.2	SJCHGC02976 protein	0
76162964	ABA40864.1	SJCHGC07036 protein	0
76163079	AAX30852.2	SJCHGC08186 protein	0
76163122	AAX30906.2	SJCHGC08647 protein	0
76163223	AAX31131.2	SMDR1	0
12330700	AAG52888.1	AF333765_1 DAD-1-like protein	0
