# Supplementary material for: Identifying Schistosoma japonicum Excretory/Secretory Proteins and Their Interactions with Host Immune System
Source: PLoS One. 2011 Aug 24;6(8):e23786. doi: 10.1371/journal.pone.0023786 (PMC3161075; doi:10.1371/journal.pone.0023786)
Supplement: Table S9 — Predicted host-parasite interactions between human and S.japonicum. (XLS) [file pone.0023786.s009.xls]

## Sheet: Sheet1
Table S9
Predicted host-parasite interactions between human and S.japonicum
SJ GI Number	Human GeneID	Full name of SJ protein	Symbol name of human protein	Full name of human protein
226477352	5478	peptidylprolyl isomerase A	PPIA	peptidylprolyl isomerase A isoform 1.
226489440	9588	Thioredoxin peroxidase	PRDX6	peroxiredoxin 6.
60695839	3791	SJCHGC07797 protein	KDR	kinase insert domain receptor (a type III receptor tyrosine kinase).
60695839	3815	SJCHGC07797 protein	KIT	v-kit Hardy-Zuckerman 4 feline sarcoma viral oncogene homolog precursor.
60695839	4684	SJCHGC07797 protein	NCAM1	neural cell adhesion molecule 1 isoform 1.
60695839	5159	SJCHGC07797 protein	PDGFRB	platelet-derived growth factor receptor beta precursor.
76156436	4688	SJCHGC05167 protein	NCF2	neutrophil cytosolic factor 2.
