# Supplementary material for: Identifying Schistosoma japonicum Excretory/Secretory Proteins and Their Interactions with Host Immune System
Source: PLoS One. 2011 Aug 24;6(8):e23786. doi: 10.1371/journal.pone.0023786 (PMC3161075; doi:10.1371/journal.pone.0023786)
Supplement: Table S10 — Tools used to predict immunology peptides. (XLS) [file pone.0023786.s010.xls]

## Sheet: Sheet1
Table S10
Tools used to predict immunology peptides.
Name of target site	Software	Address
MHCI peptides	NetMHCI	http://www.cbs.dtu.dk/services/NetMHC/
MHCII peptides	NetMHCII	http://www.cbs.dtu.dk/services/NetMHCII/
linear B-cell peptides	BepiPred	http://www.cbs.dtu.dk/services/BepiPred/
human proteasome cleave sites	NetChop	http://www.cbs.dtu.dk/services/NetChop/
CTL epitopes	NetCTL	http://www.cbs.dtu.dk/services/NetCTL/
