# Supplementary material for: Identifying Schistosoma japonicum Excretory/Secretory Proteins and Their Interactions with Host Immune System
Source: PLoS One. 2011 Aug 24;6(8):e23786. doi: 10.1371/journal.pone.0023786 (PMC3161075; doi:10.1371/journal.pone.0023786)
Supplement: Table S11 — Tools used to predict target sites and signal peptides. (XLS) [file pone.0023786.s011.xls]

## Sheet: Sheet1
Table S11
Tools used to predict target sites and signal peptides.
Name of target site	Software	Address
Mitochondria target sites	Mitoprot	Bioperl screipt
Export nuclear target sites	NetNES	http://www.cbs.dtu.dk/services/NetNES/
Secretory pathway signal peptide	SignalP	http://www.cbs.dtu.dk/services/SignalP/
Secreted via non-classical or classical secretory pathway	SecretomeP	http://www.cbs.dtu.dk/services/SecretomeP/
