# Supplementary material for: Identifying Schistosoma japonicum Excretory/Secretory Proteins and Their Interactions with Host Immune System
Source: PLoS One. 2011 Aug 24;6(8):e23786. doi: 10.1371/journal.pone.0023786 (PMC3161075; doi:10.1371/journal.pone.0023786)
Supplement: Table S12 — Tools used to predict post-translational modifications. (XLS) [file pone.0023786.s012.xls]

## Sheet: Sheet1
Table S12
Tools used to predict post-translational modifications.
Name of post-translational modification	Software	Address
Try phosphorylation sites	NetPhos	http://www.cbs.dtu.dk/services/NetPhos /
Thr phosphorylation sites	NetPhos	http://www.cbs.dtu.dk/services/NetPhos /
Ser phosphorylation sites	NetPhos	http://www.cbs.dtu.dk/services/NetPhos /
C-mannosylation sites	NetCGlyc	http://www.cbs.dtu.dk/services/NetCGlyc/
N-glycosylation sites	NetNGlyc	http://www.cbs.dtu.dk/services/NetNGlyc/
O-glycosylation sites	NetOGlyc	http://www.cbs.dtu.dk/services/NetOGlyc/
